# Supplementary material for: Machine Learning Models and Multiparametric Magnetic Resonance Imaging for the Prediction of Pathologic Response to Neoadjuvant Chemotherapy in Breast Cancer
Source: Cancers (Basel). 2022 Jul 19;14(14):3508. doi: 10.3390/cancers14143508 (PMC9317428; doi:10.3390/cancers14143508)
Supplement: Supplementary file 1 [file cancers-14-03508-s001.zip]

Archive with 1 entries (1 files):
- cancers-1758087-supplementary.pdf
